# Supplementary material for: Spiking neurons from tunable Gaussian heterojunction transistors
Source: Nat Commun. 2020 Mar 26;11:1565. doi: 10.1038/s41467-020-15378-7 (PMC7099079; doi:10.1038/s41467-020-15378-7)
Supplement: Supplementary file 3 — Source Data [file 41467_2020_15378_MOESM3_ESM.xlsx]

## Sheet: Supplementary Figure 12c
Supplementary Figure 12c
		Device 1	Device 2	Device 3	Device 4	Device 5	Device 6	Device 7	Device 8	Device 9	Device 10	Device 11	Device 12	Device 13	Device 14
	Peak Position	-0.248	-0.447	-0.59	-0.9	-0.96	-0.41	-0.22	0.23	-0.49	0.48	-0.71	0.56	-0.83	-1.32
		Device 1	Device 2	Device 3	Device 4	Device 5	Device 6	Device 7	Device 8	Device 9	Device 10	Device 11	Device 12	Device 13	Device 14
	FWHM	2.63	3.58	2.97	3.06	2.87	2.5	3.58	2.07	2.7	2.84	2.54	2.44	3.43	3.6
